# Supplementary material for: miR-19, miR-345, miR-519c-5p Serum Levels Predict Adverse Pathology in Prostate Cancer Patients Eligible for Active Surveillance
Source: PLoS One. 2014 Jun 3;9(6):e98597. doi: 10.1371/journal.pone.0098597 (PMC4043973; doi:10.1371/journal.pone.0098597)
Supplement: Table S1 — Delta Ct values for discovery cohort. (XLSX) [file pone.0098597.s001.xlsx]

## Sheet: Data
Let_7b	Mir_20a	Mir_17	Mir_19b	Mir_19a	Mir_197	Mir_223	Mir_25	Mir_24	Mir_484	Mir_486	Mir_93	Mir_106a	Mir_1274a	Mir_1274b	Mir_297	Mir_302f	Mir_345	Mir_346	Mir_34c_3p	Mir_519c_5p	Mir_525_5p	Mir_522	Mir_584	Mir_638	Mir_629	Mir_720	Mir_660	Mir_939	Mir_942	Mir_92a	Mir_941	Mir_1208	Mir_1234	Mir_1243	Mir_663	Tissueidpath	Y	Age_Diag	Ethnicity	Psadx	Trusprosvoldx	Ctstage	Cnstage	Cmstage	Gprimdx	Gseconddx	Gtotaldx	Corestakendx	Coresposdx
0	-19.7274	-19.7638	-10.1221	-9.05569	-9.92577	-29.5739	-25.632	-19.9644	0	-30.0537	0	0	-25.9195	0	0	-22.7641	-24.0051	-26.3418	-24.8537	-33.6559	0	0	0	-26.3176	0	-19.7473	-10.2443	0	0	-30.3284	-7.91014	-32.0132	-26.693	0	-23.1212	PR0880	0	54	WHITE/CAUCASIAN	3.49	29	T2b	NX	MX	3	3	6	13	1
0	-20.3393	-27.9899	-21.131	-19.9155	0	-33.1761	-29.4294	-21.0393	0	-33.3898	-26.7296	-20.7993	-31.8371	-30.0004	-34.8272	-26.6425	-27.3213	-27.1783	-26.9158	-34.2947	0	-34.4184	-11.5292	-28.8474	-32.0873	-28.4317	-24.3372	0	-24.3098	-34.1475	-18.5135	-30.2909	-24.7671	-32.9505	-20.4217	PR0892	1	57	WHITE/CAUCASIAN	3.6	15	T2a	NX	MX	3	3	6	12	2
0	-18.9454	-17.261	0	0	0	-33.1061	-32.7412	-32.8122	-32.8851	-33.8479	-32.5783	-34.3166	-32.4071	-32.6919	-34.5542	-26.8265	-25.0189	-24.584	-25.6499	0	0	0	-11.8946	-25.9936	-13.179	-21.0677	-19.1907	-17.8475	-4.31044	-31.8948	-11.4259	-31.841	-23.0029	-32.6868	-24.2338	PR0904	0	56	WHITE/CAUCASIAN	7.93	51	T2a	N0	MX	3	3	6	14	1
0	0	0	0	0	0	-28.8648	-26.3871	-20.2024	-22.6751	-30.9477	-22.3497	0	-25.7234	0	-33.9435	-22.5813	-22.9053	-24.6481	-25.5051	0	0	-32.1032	0	-25.2923	0	-13.3894	-11.8925	0	0	-30.1488	0	0	0	0	-18.5022	PR0906	1	59	WHITE/CAUCASIAN	8.25	29	T2a	NX	MX	3	3	6	13	2
0	-35.3325	-35.4667	-27.1557	-27.1089	0	-30.9434	-35.8991	0	-35.0939	-36.4562	-36.0759	-37.0002	-35.243	-35.1596	-35.473	0	-27.2913	-18.5996	-25.4545	0	0	0	-12.1722	-26.5893	-19.601	-19.5224	-22.8481	-18.9559	-15.5096	-36.0976	0	-33.0235	-21.3374	0	-26.5687	PR0909	1	65	WHITE/CAUCASIAN	4.8		T2a	NX	MX	3	3	6	10	2
-4.01168	-23.0408	-25.4061	-15.5333	-12.9535	0	-32.2069	-32.2911	-33.1374	-32.7024	-32.7911	0	0	-26.3424	0	0	-28.3662	-19.9723	-24.9223	-26.3282	-34.4457	-36.7249	0	-13.3796	-28.3188	0	-27.4858	0	-20.5031	0	-29.0672	0	-32.7778	-24.2005	-33.0542	-18.9248	PR0924	1	69	WHITE/CAUCASIAN	6.6	40	T2c	NX	M0	3	3	6	10	2
-9.51453	-28.5903	-28.614	-13.7022	-12.4047	0	0	-30.2928	0	-16.1142	0	-29.6801	-30.2402	-27.4383	0	-35.0857	-31.8157	-20.1834	0	-26.3542	0	0	0	0	-24.9099	0	0	-15.1542	-12.5578	0	-32.9127	0	-32.5695	-19.7255	-32.098	-22.1083	PR0955	1	57	WHITE/CAUCASIAN	2.12	38	T1c	NX	M0	3	3	6	12	1
0	-23.7729	-25.3917	-6.83962	0	0	-31.9317	-26.7881	-25.6035	0	-27.4318	-21.717	0	-30.1072	-26.6721	-34.7763	-27.4195	-23.2417	-20.553	-26.4986	0	-36.3727	-33.8361	-13.6009	-27.8484	0	-23.5545	-13.7552	-16.4613	0	-31.2204	0	-32.1067	-8.21756	0	-33.8352	PR0962	0	57	ASIAN/PACIFIC ISLANDER	3.6		T2a	NX	MX	3	3	6	17	1
-11.7139	-24.3496	-25.0065	-4.11688	0	0	-26.1437	-30.0971	-25.3449	-26.1139	-32.5995	0	0	-16.2635	0	0	-26.6321	-18.5996	-21.1857	-25.8011	0	0	0	0	-26.816	0	-16.3887	-4.68568	-14.3333	0	-31.0015	0	-32.6385	-13.8695	-32.1646	-16.8833	PR0964	1	56	WHITE/CAUCASIAN	4.28	26	T1c	NX	MX	3	3	6	5	1
0	0	959	0	0	0	0	0	0	0	-26.5732	-31.5074	0	-33.1295	-33.36	-36.2295	0	0	-16.4095	-26.5669	-33.6039	-35.208	-33.4994	0	-25.122	0	0	0	0	0	-27.1326	0	-31.8506	-6.40495	0	-18.2249	PR0968	0	62	WHITE/CAUCASIAN	4.2	24	T2a	NX	M0	3	3	6	8	1
0	-23.3555	-24.3351	0	0	-12.7147	-31.3857	-30.0734	0	-18.8461	0	-17.5192	-12.2371	-31.5895	-24.7587	-33.1728	-25.6496	-22.4212	-20.7534	-24.3939	0	0	0	0	-27.3333	0	-18.6673	-9.71553	-8.80041	0	-31.6514	0	-29.8564	-1.18894	0	-23.455	PR1001	1	63	WHITE/CAUCASIAN	7.61	21	T1c	NX	MX	3	3	6	5	1
-9.17912	-20.2816	-21.0886	0	0	0	-26.5977	-28.2127	0	-19.8155	-31.7246	0	0	0	0	0	-26.5099	-22.7317	-19.0916	-24.9407	0	0	0	0	-26.4495	0	-16.0204	0	0	0	-30.3093	0	-31.5379	-21.8301	-32.1226	0	PR1030	0	61	WHITE/CAUCASIAN	5.1	20	T2b	NX	MX	3	3	6	17	3
0	0	0	0	0	0	-30.8893	0	0	0	-30.0931	-20.4311	0	-30.852	-29.6316	-35.1028	0	0	-15.3741	-26.5526	0	0	0	0	-25.9804	0	-20.639	-15.812	0	-7.38397	-30.3752	0	-7.84753	0	0	-25.8068	PR1035	0	56	WHITE/CAUCASIAN	4.24		T1c	NX	MX	3	3	6	11	1
0	-22.959	-21.5966	0	0	-7.89848	-35.2979	-34.7705	-35.3172	-34.9136	-36.0351	-23.7413	-22.3478	-29.4486	-25.8969	-34.2683	-23.3452	-25.0101	-22.5935	-24.2272	-34.4371	0	-34.9514	0	0	0	0	0	0	0	0	0	-31.9865	-21.3276	-32.4886	-21.0279	PR1041	0	55	WHITE/CAUCASIAN	5.25		T1c	NX	M0	3	3	6	13	3
0	0	0	0	0	0	-31.1741	-27.9072	-25.8376	-25.082	-31.409	-32.5861	-35.3315	-34.025	-34.2588	-36.2962	0	0	0	0	0	0	0	0	-26.3238	0	-14.9245	-11.4819	0	-7.61537	-29.8918	0	-32.9583	-7.93586	0	-19.1245	PR1043	0	53	WHITE/CAUCASIAN	5.91	20	T2a	N0	MX	3	3	6	12	3
0	0	0	0	0	0	-30.247	-30.6454	-26.7405	-25.4521	-32.5436	0	0	-26.0378	0	-34.9607	0	0	0	0	-32.4599	0	0	0	-19.2726	0	0	0	0	0	-22.782	0	-33.3539	0	0	-18.4319	PR1046	1	59	WHITE/CAUCASIAN	3.9		T2c	NX	MX	3	3	6	3	1
0	-29.5579	-33.0362	-26.9463	-22.2871	0	0	-11.8084	0	0	0	0	0	-35.1101	-34.6479	0	0	0	0	0	0	0	0	0	-22.2645	0	0	0	0	0	-33.0042	0	-30.8999	-23.5137	-31.6217	-36.2789	PR1079	1	64	WHITE/CAUCASIAN	5.3	39	T1c	NX	M0	3	3	6	38	2
0	-22.1223	0	0	0	0	-29.2568	-31.2872	-22.1842	-23.9544	-33.7855	-15.0559	-6.70622	-31.4199	0	-34.5941	0	0	0	0	-34.4782	0	-34.4019	0	0	0	0	0	0	0	0	0	-33.7179	-10.0377	0	-22.7862	PR1101	0	54	WHITE/CAUCASIAN	4.2	28	T2a	NX	MX	3	3	6	3	1
-28.105	-32.9697	-32.8824	-10.6999	-3.21321	-25.5683	-35.1998	-34.7303	-35.3898	-34.9134	-35.4629	-30.1606	-30.811	-34.4261	-33.0021	-34.9622	-26.81	-25.4243	-21.0233	-22.9227	-33.7667	-35.4633	-33.2849	-10.5995	-28.555	-11.0633	-20.2349	-17.5286	-19.1063	-10.482	-32.9506	-11.7926	0	0	-33.032	0	PR1108	0	62	WHITE/CAUCASIAN	7.2	22.3	T2a	NX	MX	3	3	6	13	3
-13.9624	-29.0796	-27.5479	0	0	-19.6375	-32.9501	-28.223	-21.149	-24.6264	0	0	0	0	0	0	-25.7624	-22.8597	-20.7186	-23.8442	-34.608	0	-34.0205	0	0	0	0	0	0	0	0	0	-31.9344	-12.7145	-32.6208	-19.7842	PR1141	0	53	WHITE/CAUCASIAN	4.6	41	T2a	N0	M0	3	3	6	5	1
0	-24.5791	-28.7239	-18.0596	-15.1209	0	-28.9907	-29.4575	-26.665	-28.1384	-32.534	-17.1991	-17.5464	-23.4158	-19.8503	-34.4879	0	0	0	-25.1301	0	0	0	-10.6071	-25.0253	0	-17.2409	-9.29338	-20.0888	0	-29.1799	-15.748	-32.4083	-13.0074	0	-34.3865	PR1164	1	46	WHITE/CAUCASIAN	4.12	25	T2a	NX	MX	3	3	6	14	3
-19.985	-29.7323	-30.8246	-24.8477	-18.6722	-26.1616	-32.7662	-32.7604	-32.4282	-32.6084	-35.6368	-25.0309	0	-31.4551	-29.3371	-35.7672	0	0	0	0	0	-36.8398	0	-11.9616	-28.3062	-19.6876	-21.7218	-17.4229	-13.8221	-9.58061	-32.115	-5.76202	-32.4323	-19.785	-32.2984	-30.7074	PR1166	1	67	WHITE/CAUCASIAN	6.69	39	T2a	NX	M0	3	3	6	8	2
-19.4391	-28.8484	-30.35	-15.0601	0	-24.4882	-34.4461	-34.107	-35.2423	-34.6292	-35.5117	-22.4531	0	-32.3076	-30.3011	-35.3857	0	-18.3026	0	-25.1052	0	0	0	0	-24.8608	0	0	0	0	0	-26.3408	0	-33.4703	0	-33.1751	-18.6848	PR1167	1	57	WHITE/CAUCASIAN	6.1	21.2	T2a	NX	MX	3	3	6	20	7
0	-25.2832	-27.4538	0	0	0	-32.6141	-30.321	-25.5106	-27.4707	-30.6785	0	0	0	0	0	-31.105	-19.4446	-20.6568	-25.2481	-34.1974	-36.5023	-33.2167	-8.98813	-27.9768	-14.0475	-23.309	-15.3478	-17.7581	-11.4743	-30.5887	-14.0119	-32.0932	-16.9067	-32.8646	-18.5783	PR1171	0	51	WHITE/CAUCASIAN	6.3	24	T1c	N0	M0	3	3	6	12	2
0	-16.2842	-18.3893	-12.9251	0	0	-30.9861	-30.5599	-30.5166	-31.5186	-33.3676	0	0	0	0	-30.8674	0	0	-20.7807	-26.9668	0	0	-33.0458	0	-26.4347	0	-17.5012	0	0	0	-29.6479	0	-32.5505	-14.0028	0	-17.3269	PR1180	1	45	WHITE/CAUCASIAN	3.2	40	T2a	NX	MX	3	3	6	12	1
-15.9426	-22.088	-25.8941	0	0	-18.5104	-31.1766	0	0	0	0	-15.2711	0	-32.4106	-30.5412	-34.8664	0	-19.2374	0	-25.8845	0	0	0	0	-26.1666	-13.3029	-20.8134	-17.0414	-19.111	0	-30.1981	0	-31.7437	0	0	0	PR1188	0	50	WHITE/CAUCASIAN	1.61	37	T2a	NX	MX	3	3	6	4	1
-27.3731	-33.6461	-31.6862	-13.3656	0	0	-34.115	-34.4333	-34.9021	-34.7873	-36.0195	0	0	0	0	0	-27.6666	-22.0249	0	-26.653	-31.502	0	0	-12.1337	-27.7234	-15.2936	-19.8127	-19.4053	-19.9492	-8.61294	-32.1543	-14.0279	-30.4525	0	-31.376	-19.5628	PR1193	1	55	WHITE/CAUCASIAN	5.3	19	T2b	NX	MX	3	3	6	10	2
-9.91697	-30.8381	-30.1977	0	0	-25.8768	-34.371	-32.3452	-32.9675	-32.7962	-34.1356	0	0	0	-33.5464	-33.8003	-26.2574	-23.4926	-22.3174	-24.3534	-33.8066	-35.8434	-33.6382	-14.2818	-28.5618	0	-21.3502	0	0	-3.70827	-30.7212	-11.9105	-31.8643	-13.4404	-32.5888	-16.4525	PR1209	0	63	WHITE/CAUCASIAN	3.1	29	T2a	NX	MX	3	3	6	15	2
-25.7669	-31.831	-33.2773	-23.5696	0	0	-27.251	0	-13.4708	-19.2372	-27.3879	0	0	0	0	-31.9156	0	0	0	0	-32.5412	-34.4817	0	-8.30759	-27.0824	-13.1157	-18.4966	-18.0456	-19.7063	0	-31.3976	0	-32.0888	0	0	0	PR1213	0	67	WHITE/CAUCASIAN	7.86	30	T2a	N0	MX	3	3	6	18	4
-33.7237	-36.031	-36.0235	-26.0558	0	0	-33.1557	-36.793	0	-36.0517	-36.9878	-34.8176	-36.5163	-32.1107	-31.6142	0	0	0	0	0	0	0	-32.886	-15.1389	-28.5408	-22.5254	0	-24.1726	-21.1444	-16.6812	-36.4409	-16.9937	-30.7861	0	0	-32.9852	PR1231	0	68	WHITE/CAUCASIAN	3.93		T1c	NX	MX	3	3	6	12	3
0	0	-28.0316	-25.1387	0	0	-31.3423	-29.4596	-26.7515	-28.5736	0	-29.2312	-29.78	-30.0167	-29.1466	-34.6098	0	0	0	-19.9406	0	0	0	-14.4894	-25.6083	0	-14.8534	-14.8858	-17.386	-5.18691	-31.9368	0	-32.4268	-19.8542	0	-32.6809	PR1244	1	50	WHITE/CAUCASIAN	6.6	27	T1c	NX	M0	3	3	6	6	1
0	-25.7156	-25.4104	0	0	-6.94651	-33.4312	-32.5834	-31.3186	-30.8767	-34.2534	-28.6776	-30.7468	-29.8341	-27.9719	-35.0707	0	0	0	0	0	0	-33.1599	-7.6179	-28.6861	0	-19.3889	-18.0117	-16.1552	-10.3703	-32.9914	-13.2312	-33.0461	-22.5029	-33.2546	-25.8628	PR1246	1	65	WHITE/CAUCASIAN	4.7	51	T2a	NX	MX	3	3	6	12	2
-26.0719	-31.712	-32.9194	-25.8909	-5.9033	0	-17.2788	0	0	0	-17.2962	0	0	0	0	-21.302	-25.6091	0	0	-27.4072	0	0	-32.4845	-9.44014	-26.7372	-12.515	-11.6011	-10.9865	-12.5606	0	-30.645	-13.7428	-32.6433	-4.92505	0	0	PR1254	1	61	WHITE/CAUCASIAN	5.5	64	T2a	NX	MX	3	3	6	16	4
0	0	0	0	0	0	0	0	-18.1772	0	0	0	-35.1632	-33.0089	0	-36.1858	-9.64186	0	0	0	-34.4504	0	-34.7507	0	0	0	0	0	0	0	0	0	-32.2045	-20.5739	-33.3239	0	PR1266	0	57	WHITE/CAUCASIAN	7.5	69	T2a	NX	MX	3	3	6	12	1
0	-24.8396	-26.7155	0	0	0	-27.5053	0	0	0	0	0	0	0	0	-19.3189	0	0	0	-26.0685	-33.604	-35.4684	-33.6228	-14.6655	-26.9403	0	-22.433	-18.339	-23.0011	0	-30.3982	-9.83223	-32.7917	-22.3267	-33.6178	-18.604	PR1271	0	55	WHITE/CAUCASIAN	6.09		T1c	NX	MX	3	3	6	7	2
-21.5678	-32.6166	-31.8579	-14.6915	-13.5299	-23.675	-33.9894	-34.7669	-35.0287	-34.604	-36.3448	-27.2783	-25.9648	-26.1737	0	-33.9322	0	0	0	0	-34.1624	-36.5566	0	-15.5968	-26.9695	-17.3743	-19.7598	-18.7882	-17.2585	-16.0194	-34.1378	-15.0419	-31.9599	0	-32.593	0	PR1286	0	63	WHITE/CAUCASIAN	3	19	T1c	NX	MX	3	3	6	18	5
-17.6852	-28.1413	-27.3835	-9.3234	-6.95058	0	0	0	0	-34.9612	-35.9771	-25.2752	0	-28.0049	0	0	0	0	0	0	-34.6587	0	-34.4404	0	0	0	0	0	0	0	0	0	0	0	-32.8713	-34.2218	PR1290	0	57	WHITE/CAUCASIAN	9.11	56	T1c	NX	MX	3	3	6	19	1
-16.5897	-25.4057	-24.0672	0	0	-18.4198	-32.2741	-31.2644	-26.8598	-25.1787	-33.8662	-26.1786	-22.6564	-29.3511	-24.392	-34.4699	0	-23.043	-18.9748	-24.0595	0	-36.4144	-33.4883	-14.0353	-27.2636	-21.8838	-21.2035	-17.4159	-18.0744	-10.7811	-31.0841	0	-31.204	-18.7825	-32.6592	0	PR1291	0	66	WHITE/CAUCASIAN	5.97	41	T1c	N0	MX	3	3	6	20	1
0	-24.657	-24.1878	0	0	-16.0275	-30.4674	0	-16.1097	-23.862	-28.1153	0	0	-26.4764	-13.3589	-35.2045	-25.1871	0	0	-26.0817	-33.0844	0	0	0	-27.0278	0	-20.0637	0	0	0	-25.4264	0	-32.0147	-19.6037	-32.8277	0	PR1293	0	49	WHITE/CAUCASIAN	3.94	18	T2b	NX	MX	3	3	6	18	6
0	-19.5814	-22.1972	0	0	0	-31.9338	-31.7233	0	-26.7563	-31.0348	-14.335	-17.6786	-29.6334	-22.8463	-34.7073	0	-11.2958	0	-24.6538	-32.84	-34.8033	0	0	-28.6614	0	-16.6635	-6.82863	0	-3.459	-30.9563	0	-32.9351	-18.8182	-32.8145	-26.1067	PR1299	0	55	ASIAN/PACIFIC ISLANDER	7.76	25	T1c	NX	MX	3	3	6	14	2
0	-18.1344	-24.5858	-12.1826	0	0	-25.3864	-30.5771	-23.9221	-30.3991	-33.5309	0	0	0	0	-32.6373	0	0	0	-24.245	-33.1438	-36.0926	0	-7.91292	-28.3287	0	-21.1166	-9.41493	-13.3941	0	-28.2162	0	-32.6132	-18.716	-33.2034	-18.4501	PR1312	0	64	WHITE/CAUCASIAN	5.6		T2a	NX	MX	3	3	6	8	1
-11.5612	-25.4999	-27.1351	-14.236	0	0	-31.6594	-30.5715	-27.9918	-28.6969	-33.8307	-23.553	0	-28.1712	0	-35.2071	0	0	0	-16.4921	-32.4676	-35.2307	0	-10.7921	-27.0539	-14.4954	-19.2049	-17.2668	-19.6546	0	-31.2221	0	-31.4661	-16.2053	-32.6523	-18.4443	PR1322	1	52	WHITE/CAUCASIAN	5.5	31	T1c	NX	M0	3	3	6	7	1
0	-30.2946	-28.8254	0	0	-6.90055	-23.4014	0	0	0	0	-25.4102	-23.972	-31.2529	-27.2764	-35.2011	0	-21.2925	0	-26.7581	-33.1932	-36.015	0	0	-28.7177	0	0	-16.3756	-11.5095	0	-32.1641	-13.9639	-32.6721	-21.1702	-33.0506	-20.1944	PR1341	0	50	WHITE/CAUCASIAN	2	27	T2a	NX	MX	3	3	6	12	4
-18.4973	-23.7791	-24.7615	-1.54859	7.0891	-25.2353	-31.7879	-30.7621	-32.1385	-32.8466	-33.6988	0	0	-30.2448	-7.73771	-35.6098	0	0	0	0	0	0	0	0	-25.3772	0	-19.3556	0	0	0	-29.4403	0	-32.7346	0	0	-26.7819	PR1356	1	60	WHITE/CAUCASIAN	9.4	44	T1c	NX	MX	3	3	6	10	2
0	0	0	0	0	0	0	0	0	0	0	0	0	0	0	-22.5103	0	0	0	0	-33.221	0	-32.9625	0	-26.4557	0	-17.1515	0	0	0	-27.1394	0	-32.1655	0	0	0	PR1373	0	57	WHITE/CAUCASIAN	5.66	41	T1c	NX	MX	3	3	6	16	1
0	0	0	0	0	0	-31.839	-26.8481	-24.5265	-25.0435	-31.5784	-25.3645	-12.5826	-32.844	-31.4401	-35.4394	0	-18.9865	-21.3304	-26.6257	-32.2412	0	-32.1145	-13.2709	-28.2433	0	-22.8979	-17.2097	-17.1631	-10.8779	-32.349	0	-33.1263	-20.4205	-33.0016	-18.8574	PR1395	1	54	HISPANIC/LATINO	5.05	22	T2c	NX	MX	3	3	6	11	2
-25.3368	-31.5355	-32.7121	-21.4769	0	0	-20.8122	0	0	0	-23.6493	0	0	0	0	0	-26.1667	-9.4351	0	-27.0059	0	0	0	-12.5024	-27.9256	0	-20.5281	-16.8281	-18.6131	0	-31.5842	-10.6934	-32.7774	-21.2097	-32.914	0	PR1396	1	69	WHITE/CAUCASIAN	3.9	33	T1c	NX	MX	3	3	6	8	1
0	-27.7926	-26.4615	0	0	-21.1336	-33.9794	-32.1149	-32.1712	-31.2989	-34.2604	-31.4214	0	0	-33.5044	0	-25.1491	-22.793	-23.4597	-24.4794	-32.9988	0	-32.7521	0	-24.8649	0	0	0	0	0	-28.0035	0	-31.7531	-22.2352	-33.2068	0	PR1413	0	55	WHITE/CAUCASIAN	8.42	117	T1c	NX	MX	3	3	6	10	2
-22.5032	-30.0153	0	-22.2356	0	-26.0702	-28.7661	-28.7234	-24.4259	-25.3082	-30.9684	-27.0585	-27.7109	-32.7174	-32.1267	-36.1216	0	-13.7227	-14.5254	-26.7716	-33.2602	-36.0404	-33.3144	-13.992	-28.2247	-13.0711	-22.226	-19.4093	0	-6.82016	-31.786	-14.8862	-32.4815	-18.6023	-33.0662	-18.7884	PR1460	1	61	WHITE/CAUCASIAN	4.03	10	T2a	NX	MX	3	3	6	17	4
-26.4812	-31.8077	-31.9762	-26.3434	-14.2999	-31.3881	-33.6185	-31.5388	-31.8278	-26.4483	-32.4492	0	0	0	0	-18.8785	0	-20.1671	-17.5347	-25.688	-32.9283	-36.0304	-33.3215	-14.4658	-28.0993	0	-20.1111	-18.7179	0	0	-31.3939	-12.005	-33.4476	-12.5804	0	0	PR1466	0	62	WHITE/CAUCASIAN	2.4	19	T2a	NX	MX	3	3	6	12	1
0	0	-5.02584	0	0	0	-32.3105	-27.8156	-21.8393	-20.7284	-31.9474	0	0	0	0	-33.0242	0	-24.6939	-23.7547	-25.1655	0	-36.4446	0	0	-28.2615	-16.0084	-20.0882	-17.907	-15.0498	0	-31.8769	-16.1051	-32.1922	-14.4967	-31.9296	-22.5882	PR1481	0	54	WHITE/CAUCASIAN	3.07	13	T2a	NX	MX	3	3	6
-19.0529	-27.3712	-27.7829	-15.1914	-15.9766	-21.8183	-5.69762	0	0	0	-21.0784	-28.5454	-26.7238	-31.8142	-29.4529	-35.5639	0	0	0	0	0	-36.2691	0	-12.1747	-29.4788	-15.6315	-22.461	-16.421	-17.5584	-10.0207	-33.485	-13.1043	-33.0545	-22.5891	-32.6217	-18.0576	PR1492	1	55	WHITE/CAUCASIAN	6.88	31	T1c	NX	MX	3	3	6	22	1
0	-31.64	-33.4931	-23.3885	-3.71126	-32.6123	0	0	-21.0658	0	-30.313	-20.5329	0	-32.4882	-30.9131	-35.4685	0	0	0	0	-33.4847	0	-33.5574	-15.0267	-28.7217	0	-21.3076	-18.4049	0	0	-31.9172	-11.8766	-32.7963	-9.97195	0	-20.9979	PR1508	1	59	WHITE/CAUCASIAN	6.28	35	T1c	N0	MX	3	3	6	17	2
-23.5568	-31.1883	-30.7076	0	0	-23.3441	0	0	0	0	0	-4.22518	0	0	0	-27.7604	-23.4754	-24.2037	-21.5824	-23.7028	-34.421	-36.7112	-34.0656	-15.2824	-29.6033	-16.0204	-23.5551	-21.3608	-18.3287	-16.0777	-32.7574	-12.527	-31.8365	-3.47896	-31.8646	0	PR1514	0	57	WHITE/CAUCASIAN	4.6	41	T2a	NX	MX	3	3	6	6	1
0	-25.6486	-25.8492	0	0	-20.4367	-33.0985	-30.9949	-30.4276	-30.0499	-33.0817	-22.2665	-11.8164	-31.8482	-30.8447	-35.659	0	-12.9891	-19.7961	-25.3827	-33.7966	0	-34.4168	0	0	0	0	0	0	0	0	0	-32.3902	-19.8295	-33.0669	-20.9096	PR1523	0	57	WHITE/CAUCASIAN	3.91	41.9	T2a	N0	MX	3	3	6	12	2
-15.1668	-30.2729	-30.9145	0	0	0	-26.0262	0	0	0	0	0	0	-23.7741	0	-34.2449	-23.3761	0	0	-26.3332	0	-35.6258	-33.3053	-7.80518	-29.0039	0	-20.9826	-16.7591	0	-5.82058	-31.9915	0	-33.2509	-22.8963	-33.5042	-15.4224	PR1525	1	67	WHITE/CAUCASIAN	4.9	37	T1c	NX	MX	3	3	6	15	2
-29.8623	-33.1615	-33.9895	-29.1734	-24.2242	0	0	0	0	0	0	-25.4801	-24.2884	-30.21	-27.0689	-34.992	0	-12.7923	0	-25.9245	-32.5008	0	-32.3463	0	-21.3152	0	0	0	0	0	-30.6863	0	-31.6715	-14.1526	0	-21.0491	PR1526	0	55	WHITE/CAUCASIAN	4.94	20.8	T1c	N0	MX	3	3	6	12	1
-27.7615	-29.9911	-30.7506	0	0	-23.9326	0	0	0	0	0	-31.855	-31.852	-26.9984	-21.4158	-34.026	0	-12.1097	0	-15.0912	-34.3899	0	-34.9483	0	0	0	0	0	0	0	0	0	-31.0573	0	-32.6823	-21.8996	PR1530	1	68	WHITE/CAUCASIAN	5.2	29	T2a	N0	M0	3	3	6		2
0	0	-24.4775	-11.2275	0	0	-33.464	-31.4891	-28.403	-24.1122	-33.7353	-28.0452	-26.2393	-15.6449	0	-34.6608	0	0	0	-21.1723	-34.2702	0	-34.5099	0	0	0	0	0	0	0	0	0	0	0	-32.2031	-12.0258	PR1535	1	63	WHITE/CAUCASIAN	9.32	31	T1c	NX	MX	3	3	6	18	6
0	-18.7963	-19.9672	0	0	-17.5	-34.4111	-28.3259	-28.3541	-30.5809	-34.2265	0	0	0	-31.0878	0	0	-25.0832	-25.7289	-23.0886	0	0	0	0	-28.1507	-18.9221	-22.2971	-15.2411	-16.103	-11.2943	-31.6308	-19.3099	0	0	-30.6374	-15.126	PR1537	0	56	WHITE/CAUCASIAN	5.5	44	T1c	N0	MX	3	3	6	16	1
0	-25.03	-19.2447	0	0	-20.2658	-33.8438	-32.0767	-33.4847	-28.9799	-34.1514	0	0	-29.113	0	-34.5064	0	0	0	0	-34.8598	0	-34.8203	0	0	0	0	0	0	0	0	0	-21.7506	0	-32.5676	-19.7064	PR1543	1	59	WHITE/CAUCASIAN	3.92	35	T1c	NX	MX	3	3	6	4	1
0	-19.8342	-18.9	0	0	0	-33.8184	-32.3216	-30.1009	-30.2363	-34.7808	0	0	0	0	-30.0026	0	-22.6252	-15.351	-25.9768	-33.5587	-35.648	-33.6208	-14.4346	-28.3902	-16.1587	-21.4292	-21.0684	-17.8924	-12.0025	-33.1418	-15.7785	-32.5017	0	0	-19.0435	PR1548	0	56	WHITE/CAUCASIAN	2.8	20	T2a	NX	MX	3	3	6	12	4
-22.0754	-29.655	0	0	0	-27.3851	-35.2513	-32.4045	-33.1719	-34.9757	-35.5543	0	0	0	0	0	0	-24.3336	-18.1898	-23.7208	0	-36.2413	-34.2918	-13.7276	-30.3034	-18.9888	-29.345	-22.4621	-17.2227	-16.4561	-31.6258	-19.3124	-32.5534	-22.0572	-33.1484	0	PR1585	1	62	WHITE/CAUCASIAN	5.25	39.8	T2a	NX	MX	3	3	6	14	1
0	-24.7364	-24.2054	0	0	-7.38464	-33.0107	-34.0558	-33.3055	-32.591	-34.7748	0	0	0	0	0	0	-16.9978	-18.2527	-25.0579	0	0	0	-13.3627	-27.2035	0	-22.3436	-19.4753	-16.7594	-8.20296	-31.6648	-11.8277	0	0	-32.6902	0	PR1632	1	59	WHITE/CAUCASIAN	6.2	27	T2a	NX	MX	3	3	6	10	1
0	-22.7833	-19.3289	0	0	-1.63477	-33.4219	-26.7952	-18.3279	-17.5701	-32.8308	-28.6566	-28.6896	-32.4702	-31.2883	-35.6428	0	-23.5018	-13.2487	-27.2705	-32.9029	-35.6402	-34.0639	-16.6935	-28.8648	0	-21.8548	-21.1141	-15.8506	0	-33.1579	-16.3763	-32.7161	-9.28438	0	0	PR1650	0	45	WHITE/CAUCASIAN	2.9	35	T1c	NX	MX	3	3	6	8	2
0	-25.3982	-21.8517	0	0	-11.2722	-32.4428	-31.3089	-29.1929	-27.3408	-33.5894	-27.86	-27.3736	-31.3814	-29.2463	-35.6733	-23.4964	-24.5038	-18.9594	-26.1422	-32.6584	0	-32.6426	0	-22.2303	0	0	0	0	0	-26.8296	0	-33.2134	-15.5618	-32.2249	-19.367	PR1658	0	53	WHITE/CAUCASIAN	7.1	34.3	T1c	NX	MX	3	3	6	13	3
-9.94189	-14.4553	-14.7169	-8.37251	-2.98349	-10.657	-33.2833	-33.5258	-24.4376	-23.6947	0	0	0	0	0	-15.5746	0	-17.6109	-12.3523	-20.8054	-33.1476	-33.4579	-33.2564	0	-26.013	0	-17.4159	-16.0109	-16.4517	0	-31.4211	0	0	0	0	-18.9603	PR1678	1	62	WHITE/CAUCASIAN	6.54	26	T2	NX	MX	3	3	6	17	3
-15.8808	-26.7369	-27.1291	0	0	0	-29.6862	0	0	0	-33.3982	-27.5021	-24.7026	-32.5777	-25.5555	-34.3685	0	0	0	0	0	-36.4506	-33.4296	-7.75726	-30.0005	-23.7234	-21.6464	-20.4984	-25.5068	-14.2602	-34.5661	-15.3432	-31.6678	-6.92558	0	0	PR1690	1	68	WHITE/CAUCASIAN	5.5	32	T2a	NX	MX	3	3	6	3	1
0	-23.8553	-25.4861	0	0	0	0	0	0	0	0	-26.8658	-26.7245	-31.1258	-19.4874	-35.1473	0	0	0	0	-34.1839	-36.6486	-34.1894	-15.0535	-29.6856	-19.3721	-28.286	-20.6882	-18.3284	-16.6269	-34.1865	-16.8247	-32.4936	-20.7158	-32.9003	-17.0871	PR1760	1	59	WHITE/CAUCASIAN	4.9	49	T1c	NX	MX	3	3	6	4	1
-1.3841	-4.90387	-5.28353	1.3841	7.40184	-3.06372	0	0	0	0	-32.6896	-26.3157	-23.5018	-31.7998	-28.0141	-33.5232	0	0	0	0	0	-35.1046	-34.1055	0	-28.139	-16.7024	-19.2734	-18.3889	-17.9889	0	-34.7803	-13.4167	-32.9303	-16.8499	0	-23.245	PR1762	1	51	WHITE/CAUCASIAN	4.7		T1c	N0	MX	3	3	6	6	1
-22.9166	-34.6743	-35.239	-24.7675	-23.3784	-28.1414	-33.8489	-35.0742	-35.3407	-35.3832	-36.7784	-31.8952	-32.5449	-29.7121	-22.9377	-34.951	0	0	0	0	-34.6228	0	-34.7703	0	0	0	0	0	0	0	0	0	-32.1273	0	0	0	PR1775	1	58	WHITE/CAUCASIAN	4	23	T1c	NX	MX	3	3	6	12	2
-0.966504	-6.76905	-6.91734	0.364703	3.44987	-4.53893	0	0	0	0	0	-33.2747	-34.7755	-32.9148	-32.4611	-36.1022	0	0	0	0	0	0	0	0	-14.0017	0	0	0	0	0	-32.7399	0	-29.4761	-23.4208	-33.3585	-19.9639	PR1795	0	54	WHITE/CAUCASIAN	4.1	26	T1c	NX	MX	3	3	6	6	2
-23.7628	-27.753	-28.7348	0	0	0	-30.2223	-24.2261	-19.6718	-22.1906	-30.4088	0	0	0	0	-9.05686	0	-20.37	-17.4583	-26.2089	0	-36.587	0	-10.4536	-28.3651	0	-23.3281	-17.6478	-14.2588	0	-30.1025	-5.71427	-33.0918	-23.0976	-33.3776	-22.6717	PR1973	0	49	WHITE/CAUCASIAN	7.11		T1c	NX	MX	3	3	6	12	1
-19.2284	-30.2978	-28.8635	-14.7654	0	-24.2908	-33.5047	-30.8575	-23.0888	-22.9745	-34.5918	0	0	0	-34.0361	-34.5236	-28.7205	0	0	-23.6662	0	-36.2592	0	-12.4935	-27.8916	-29.6452	-23.5109	-21.7747	-18.2523	-13.4738	-32.3292	-16.1832	-32.6359	-17.5571	0	-34.206	PR2029	0	43	WHITE/CAUCASIAN	3.27	32	T1c	NX	MX	3	3	6	20	3
0	-22.6518	-22.8259	0	0	0	-25.8463	-29.4686	-26.103	-30.4188	-32.2586	0	0	0	0	-23.9639	0	0	-14.1117	-24.1441	0	0	0	-7.9778	-26.7786	0	-19.9952	0	-20.5257	0	-26.7273	0	-27.3143	-23.6969	-33.4287	-34.3315	PR2053	1	60	WHITE/CAUCASIAN	6.2	21	T1c	N0	MX	3	3	6	6	1
0	-21.8292	-22.1141	0	0	-1.49494	-31.4416	0	0	0	0	0	-12.9346	-28.2444	-22.7432	-35.3945	0	-15.7646	-24.5562	-27.9231	0	0	0	0	-25.4213	0	0	0	0	0	-29.8766	0	-32.6229	-15.6221	0	0	PR2073	0	58	WHITE/CAUCASIAN	4.3	25	T2a	NX	MX	3	3	6	36	5
-11.8933	-31.2567	-32.8006	-20.3347	-18.5173	-29.9701	-35.511	-34.3932	-35.5861	-35.1661	-36.0378	0	-8.42842	-32.9703	-30.4183	-34.5159	0	-24.1638	-21.1265	-27.4857	0	0	0	-12.55	-28.5655	0	-22.664	-20.2864	0	-10.0213	-33.3257	-18.2684	-33.5562	-25.2114	-32.1973	-18.7378	PR2083	0	72	WHITE/CAUCASIAN	3.4	77	T1c	NX	MX	3	3	6	12	4
-27.3204	0	0	-27.247	-26.8118	0	-31.8496	-34.9117	-20.34	-25.1583	0	-22.5146	-21.1324	-28.7224	-21.1071	0	0	-21.8901	-6.76882	-24.4632	0	0	0	-13.9881	-27.6504	-18.2121	-18.7359	-19.9738	-20.2207	-14.7788	-34.9995	-16.695	-31.5696	-7.45872	0	-22.7695	PR2098	0	62	WHITE/CAUCASIAN	1.9	24	T2a	NX	MX	3	3	6	24
0	-15.0155	-14.3436	0	0	0	-31.6438	-22.755	-23.3968	-14.3353	-30.0941	-27.1278	-25.9141	-30.2636	-27.3783	-35.4887	0	0	0	-20.5285	0	0	0	-14.4046	-27.1551	0	-21.3401	-19.4114	0	-9.59412	-33.1525	-14.6198	-32.609	-19.7837	-32.3489	-22.9474	PR2112	0	66	WHITE/CAUCASIAN	5.7	79	T2a	NX	MX	3	3	6	20	3
0	0	0	0	0	0	0	-33.6647	0	-18.6103	0	0	-30.449	-30.3708	-25.133	0	0	-19.9722	0	-18.6822	0	0	0	0	-27.6243	0	-16.3024	-17.1994	-15.7338	0	-35.7711	-9.69152	-32.6003	-15.4933	0	-21.0147	PR2118	1	53	WHITE/CAUCASIAN	4.8	27	T1c	NX	MX	3	3	6	19	3
-13.7494	-30.3505	-31.6298	-19.7586	-18.4496	-25.264	-33.6611	-31.33	-31.1118	-27.8619	-34.1352	0	0	-30.2839	0	0	0	-21.6126	-22.2912	-27.6394	0	0	0	0	-27.5609	0	-19.0984	-11.6452	0	0	-32.9314	-9.61298	-32.9184	-24.0884	-32.4573	-17.4996	PR2178	1	67	WHITE/CAUCASIAN	5.6		T1c	NX	MX	3	3	6	5	1
0	-19.0068	-27.0186	0	-16.7686	0	-30.6642	-29.4343	-26.3492	-30.4405	-33.1907	-12.9682	0	-26.8957	-23.2811	-34.864	-23.5132	0	-17.4861	-26.635	0	0	0	0	-17.1669	0	0	0	0	0	-21.4844	0	-26.5983	0	-31.5445	-18.3354	PR2260	1	60	WHITE/CAUCASIAN	9.3	40	T1c	NX	MX	3	3	6	23	1
0	0	0	0	-16.3308	0	-29.0153	-29.057	-21.987	-29.566	-33.2633	-20.8977	0	-25.865	0	-35.0336	0	0	-16.8884	-26.762	0	0	0	0	-24.3756	0	-17.2441	0	0	0	-31.1867	0	-31.7106	-22.2432	-32.4285	0	PR2264	1	63	WHITE/CAUCASIAN	8.55	24	T2b	N0	MX	3	3	6	20	4
0	-26.8631	-24.5024	0	0	0	-30.506	-34.8386	-23.3273	-32.2179	-36.3925	0	0	0	0	0	0	-24.8428	-19.1474	-25.3427	0	0	0	-11.0992	-28.5261	-18.0255	-20.9986	-21.4841	-17.6062	-13.5961	-34.4193	-17.4875	-33.2291	-22.9878	-33.1049	-16.8402	PR2267	0	58	WHITE/CAUCASIAN	5.6	32	T1c	NX	M0	3	3	6	17	5
0	-13.7497	-26.425	-22.3779	-19.8774	0	-32.2212	-29.3317	-23.6164	-24.56	0	-25.1607	-22.0174	-33.002	-32.0449	-35.1849	0	0	0	0	0	0	-33.3314	0	-30.6358	0	-22.912	-9.19841	0	-4.76972	-31.9253	-10.1343	-30.9308	-3.04354	0	0	PR2307	1	55	WHITE/CAUCASIAN	4.7	31	T2a	NX	MX	3	3	6	21	3
0	-18.3279	-19.1229	0	0	0	-18.5156	-30.5319	-16.6377	-17.4035	0	-23.2215	-21.08	-27.9685	-21.1901	-34.0355	0	-18.3054	-19.3644	-28.2299	-33.2545	0	0	0	-27.2795	0	-21.5634	-19.577	0	-12.96	-35.0324	-9.67658	-32.1897	-23.9282	-32.3167	-20.2161	PR2327	0	59	WHITE/CAUCASIAN	3.14	28	T1c	NX	MX	3	3	6	15	3
0	-19.1817	-27.3525	-18.1129	-14.5476	0	-33.0926	-31.5396	-31.2549	-30.6544	-33.9328	-29.4523	-30.0338	-32.5591	-30.1036	-35.0339	-26.2698	-19.4669	0	-26.2143	0	0	0	-12.7229	-26.3677	0	-21.6429	-19.3085	-18.9723	0	-31.5949	-17.0949	-5.41043	0	-32.5152	-12.4122	PR2338	1	53	WHITE/CAUCASIAN	4.3	25	T2a	NX	MX	3	3	6	18	2
0	-19.8324	-19.1832	0	0	0	-32.2001	0	0	0	0	-23.789	-21.8432	-29.5244	-26.0662	-35.2983	0	-11.0161	-15.2453	-26.0806	0	0	0	0	-23.0234	-8.4004	-11.4687	-6.74015	0	0	-27.7193	0	-32.4301	-15.5316	0	-17.8347	PR2344	1	61	WHITE/CAUCASIAN	10	26	T1c	NX	MX	3	3	6	13	3
0	-21.1983	-20.5171	0	0	0	-33.1652	-31.102	-26.244	-28.4002	-34.868	-26.9519	-26.0497	-31.375	-29.0701	-35.2037	0	-19.6972	0	-27.4655	0	0	-33.414	-16.0092	-27.6555	-14.2555	-23.8666	-20.9492	0	-11.7572	-33.0427	-15.6707	-32.8331	-22.2577	-32.3743	0	PR2365	1	62	WHITE/CAUCASIAN	5.7	35	T1c	NX	MX	3	3	6	14	2
-16.4083	-29.0046	-31.0373	-21.8628	0	0	-34.0623	-33.0931	-34.1638	-30.9806	-34.3651	-24.8558	-19.3637	-30.3298	-28.2058	-35.2209	0	0	0	0	-32.8691	0	0	-11.983	-27.7868	0	-20.221	-18.653	-17.1605	0	-30.3831	-3.47444	-32.5984	-14.8516	0	-17.6111	PR2390	1	65	WHITE/CAUCASIAN	5.8		T2a	N0	MX	3	3	6	8	1
0	-20.1342	-19.7283	0	0	0	-35.3941	-34.2142	-35.418	-34.7783	-35.5489	0	0	0	0	0	-27.2676	-22.7023	-13.4947	-27.2406	-33.3569	0	0	-13.73	-28.3512	0	-22.2717	-18.2976	0	0	-32.075	-14.807	-33.4025	-11.7159	0	-18.0644	PR2424	1	66	WHITE/CAUCASIAN	4.95	48	T1c	NX	MX	4	3	7	17	4
0	0	0	0	0	0	-35.0945	-34.5884	-35.5662	-35.057	-36.1766	-26.0979	-17.9807	-30.8693	-28.5715	-34.9635	0	-15.1144	0	-26.1825	-33.7498	-35.4895	0	-15.1782	-28.4355	0	-21.3519	-19.3893	-18.8282	-5.10509	-33.6403	-16.6834	-17.7204	0	-32.8688	-19.5775	PR2428	0	47	WHITE/CAUCASIAN	5.6	30	T1c	N0	MX	3	3	6	12	4
0	-19.3803	-25.0664	-20.5312	-17.4395	0	-29.5348	-31.9599	-27.778	-30.0131	-33.7937	-11.7021	0	0	0	-34.8376	-23.7271	-15.185	-13.3836	-26.6342	-33.1369	-36.002	-32.9594	0	-24.9049	0	-16.8164	-15.2047	0	0	-31.2235	-10.4149	-30.6765	0	-33.2484	-16.4243	PR2473	1	65	WHITE/CAUCASIAN	5.8		T1c	NX	MX	3	3	6	12	4
-23.2035	-32.5119	-33.1096	-27.1018	-17.4361	-30.7009	-34.5554	-34.5269	-35.1923	-35.0429	-36.1853	-25.0558	-17.1726	-31.7854	-31.222	-35.5278	0	-23.7548	0	-26.7654	-33.5562	0	0	-14.077	-28.9268	0	-25.3578	-21.3492	-25.1908	-10.1829	-33.4548	-16.2474	-21.196	0	-32.5881	-16.238	PR2577	0	61	WHITE/CAUCASIAN	6.6	64	T1c	NX	M0	3	3	6	10	1
-9.28347	-26.669	-27.9354	0	0	0	-34.1449	-33.9949	-35.2709	-34.8964	-35.0207	0	0	0	0	0	0	-18.2106	-16.2031	-25.3268	-34.363	0	-34.5745	0	0	0	0	0	0	0	0	0	-23.0888	0	-33.0765	0	PR2583	0	46	WHITE/CAUCASIAN	4.5	20.6	T1c	NX	MX	3	3	6	27	9
-23.6662	-30.8457	-30.3341	-19.1157	-17.2146	-29.7952	-32.41	-27.6747	-29.0146	-26.7475	-30.6386	-23.8719	0	-31.3302	-27.0592	-35.516	0	-18.4683	-23.6645	-25.723	0	0	0	-11.0757	-28.4445	-16.6716	-23.903	-23.253	0	0	-31.0631	-15.5632	-33.0753	-24.9844	-32.9158	0	PR2610	1	70	WHITE/CAUCASIAN	3.04	36	T2a	NX	MX	3	3	6	17	3
[truncated: 9 more columns]
