# Supplementary material for: miR-19, miR-345, miR-519c-5p Serum Levels Predict Adverse Pathology in Prostate Cancer Patients Eligible for Active Surveillance
Source: PLoS One. 2014 Jun 3;9(6):e98597. doi: 10.1371/journal.pone.0098597 (PMC4043973; doi:10.1371/journal.pone.0098597)
Supplement: Table S2 — Delta Ct values for validation cohort. (XLSX) [file pone.0098597.s002.xlsx]

## Sheet: Data
Mir_18a	Mir_19a	Mir_20a	Let_7b	Mir_17	Mir_197	Mir_19b	Mir_20b	Mir_223	Mir_25	Mir_484	Mir_93	Mir_24	Mir_486	Mir_106a	Mir_1274b	Mir_18b	Mir_519c_5p	Mir_297	Mir_345	Mir_1274a	Mir_638	Mir_92a	Mir_720	Tissueidpath	Classification	Age_Diag	Ethnicity	Psadx	Trusprosvoldx	Ctstage	Cnstage	Cmstage	Gprimdx	Gseconddx	Gtotaldx	Corestakendx	Coresposdx	Coresppdx	Tislengthtakendx	Tislengthposdx	Tislengthppdx	Gprimp	Gsecondp	Gtotalp	Ptstage	Cohort	Discoverycohort	_Merge
28.2471	-4.17935	-0.145714	-1.50275	-2.14189	6.62254	-2.84314	0.0103038	-1.61408	-0.00798036	2.61419	0.61124	-0.289318	20.425	0.00798036	1.02987	-1.02189	28.2471	-1.98274	31.539	14.1121	4.17641	0.053895	17.5595	PR1806	Case	45	WHITE/CAUCASIAN	6.55	32	T2a	NX	MX	3	3	6	10	1	10	13	1	8	3	4	7	T2c	CASE	0	3
-0.858997	-2.79564	-0.9996	-3.70066	-2.63066	26.867	0.234633	-0.936559	16.0502	3.45517	10.4689	-0.234633	6.32949	30.6286	-1.44026	-3.98032	2.54006	27.6984	-1.15815	30.6286	0.413985	6.5054	7.07463	30.6286	PR1822	Case	61	WHITE/CAUCASIAN	5.4		T1c	NX	MX	3	3	6	6	2	33	66	3	5	3	4	7	T2c	CASE	0	3
30.4653	-3.88815	-0.409814	-1.02536	-2.04355	10.9541	-2.53738	-0.0104377	-1.15498	-0.555436	3.17163	0.364132	1.04635	32.2715	0.0104377	1.64814	-1.63771	30.4653	0.0642875	32.2715	32.2715	7.08639	-0.507072	32.2715	PR1848	Case	67	WHITE/CAUCASIAN	7.9	29	T2a	NX	MX	3	3	6	12	4	33	176.5	9	5	3	4	7	T3a	CASE	0	3
28.1857	-14.2136	-0.259377	-11.3666	-1.52549	13.4658	-5.40623	1.00796	-9.93486	0.649376	6.36958	-1.69689	-2.77876	16.7524	0.259377	10.4467	-10.1873	28.1857	-13.6628	16.7524	16.7524	16.7524	6.73951	16.7524	PR1878	Case	64	WHITE/CAUCASIAN	2.5		T2c	NX	M0	3	3	6	14	2	14	118.5	3.5	3	3	4	7	T2c	CASE	0	3
28.4624	-4.53676	0.0896992	-1.18964	-1.95602	6.01876	-2.56003	-0.0896992	-4.07612	-0.457999	3.11096	0.588799	-1.32302	29.269	0.113084	2.83936	-2.72627	28.4624	-3.71747	11.2904	21.6224	2.41558	0.108004	29.269	PR1927	Case	60	WHITE/CAUCASIAN	4.43	40	T2b	NX	MX	3	3	6	16	3	19	267	13	5	3	4	7	T2a	CASE	0	3
0.521263	-2.99024	0.69975	-3.04406	-0.76602	7.84101	-0.773999	-0.191115	-6.70998	-0.814234	4.76409	0.250188	-3.67649	26.1621	0.191115	5.42377	-5.23266	-8.33484	-6.88074	14.8031	26.1621	1.78971	1.67096	26.1621	PR1945	Case	67	WHITE/CAUCASIAN	7.34	73	T2	N0	MX	3	3	6	14	2	14	191	2	1	3	4	7	T2c	CASE	0	3
27.4311	-4.82994	0.755627	-2.69626	-2.2053	4.84291	-1.86562	0.448355	-3.29465	-0.39638	3.04063	0.691143	-1.69152	28.5235	0.39638	-0.454511	0.85089	27.4311	-4.68076	7.43165	16.7585	5.14385	0.57012	28.5235	PR1946	Case	60	WHITE/CAUCASIAN	7	60	T1c	NX	MX	3	3	6	18	2	11	291	2	1	3	4	7	T2c	CASE	0	3
1.60483	-3.43495	-1.15292	0.445578	-2.28376	9.3499	-2.69374	-0.965525	2.7912	-0.779735	3.22474	-0.445578	3.57168	15.6344	-1.15815	8.95205	-10.1102	-2.57602	0.459067	20.9273	32.8949	12.0285	-1.51066	32.8949	PR1955	Case	62	WHITE/CAUCASIAN	7.8	57	T1c	NX	MX	3	3	6	14	4	29	223	10.5	5	3	4	7	T2c	CASE	0	3
23.9436	-2.03566	-1.85662	-3.4126	-3.2627	16.7885	0.450926	-2.11243	0.704352	-1.47609	8.1821	-0.450926	1.39602	28.8451	-1.90842	7.449	-9.35742	-9.46562	-4.43179	21.9697	28.8451	14.1206	1.43275	23.856	PR2007	Case	68	WHITE/CAUCASIAN	6.4		T1c	NX	MX	3	3	6	16	4	25	50	10.5	21	3	4	7	T3a	CASE	0	3
28.515	-2.08064	-0.804109	0.101218	-1.47363	19.0576	-1.03279	-0.506614	2.0285	-0.101218	2.43423	-0.23933	6.75082	34.7756	-0.506716	13.4227	-13.9294	28.515	6.01748	34.7756	34.7756	25.3374	-0.294349	34.7756	PR2287	Case	56	WHITE/CAUCASIAN	6.6	61	T2b	NX	MX	3	3	6	12	2	17	27	6	22	3	4	7	T3a	CASE	0	3
3.33787	-2.05714	-0.105618	-2.39738	-1.44755	6.53949	4.36562	0.0868905	-3.2162	-1.83799	3.78484	0.7019	-0.0868905	27.9924	0.433917	5.85868	-5.42476	-11.5908	-5.05098	15.7073	27.9924	27.9924	-0.627929	27.9924	PR2320	Case	64	WHITE/CAUCASIAN	7.7		T2c	NX	MX	3	3	6	16	5	31	247	36.5	15	3	4	7	T2c	CASE	0	3
27.6177	-2.49324	0.0141902	2.59636	-1.585	5.87361	-0.438984	-0.130304	-1.53969	-0.40806	2.08895	1.2875	0.151644	26.2076	-0.0141902	15.4177	-15.4319	-3.61788	-2.6839	30.6207	30.6207	8.00103	-0.182094	30.6207	PR2341	Case	56	WHITE/CAUCASIAN	4.6	26	T1c	NX	MX	3	3	6	19	3	16	49	5	10	3	4	7	T2c	CASE	0	3
1.75717	28.4743	-1.91211	-3.20984	-2.8602	8.79367	28.4743	-1.99848	0.338069	-1.29535	7.62008	-0.338069	-0.533495	28.4743	-1.75984	6.64313	-8.40297	-11.6302	-4.88681	28.4743	28.4743	9.83245	1.23949	28.4743	PR2387	Case	54	WHITE/CAUCASIAN	7		T1c	NX	MX	3	3	6	17	2	12	235	3	1	3	4	7	T2c	CASE	0	3
0	7.06577	-0.8195	-0.5976	-2.35123	0	3.18884	-1.14463	-0.281887	-1.06873	0	0.281887	0.45594	9.34347	-1.39439	8.61112	-10.0055	Failed	-2.39412	26.3547	30.1558	7.1626	-2.17012	26.4505	PR2597	Case	54	WHITE/CAUCASIAN	1.73	33	T1c	NX	M0	3	3	6	20	2	10	216	3	1	3	4	7	T2c	CASE	0	3
16.7104	30.7221	-1.1912	-0.815607	-2.38401	16.7104	30.7221	-1.10013	1.52303	-0.00636087	16.7104	0.00636087	-1.40994	30.7221	-1.29448	23.0233	-24.3178	-8.1765	-2.6065	30.7221	30.7221	30.7221	-1.06954	17.6814	PR2655	Case	67	WHITE/CAUCASIAN	1.94	26	T1c	NX	MX	3	3	6	16	1	6	14	1	7	3	4	7	T3a	CASE	0	3
22.2154	4.719	-9.93552	-18.8687	4.719	3.82076	4.719	-6.86008	-21.2383	4.719	-0.300413	-12.244	-13.0901	4.719	-7.42457	4.719	-12.1436	-18.6512	-24.9068	4.719	4.719	4.719	-4.719	4.719	PR2690	Case	58	WHITE/CAUCASIAN	4.99	32	T2a	NX	MX	3	3	6	12	3	25	147	20	14	3	4	7	T3a	CASE	0	3
27.1958	-3.64628	-0.250685	0.25255	-2.03253	6.65555	-2.59232	-0.123333	-1.45076	0.0500875	2.12014	0.451187	0.215668	31.9278	-0.0783811	1.95723	-2.03561	-11.4712	-1.28093	31.9278	16.6578	3.29986	-0.0500875	31.9278	PR2698	Case	60	WHITE/CAUCASIAN	6.1	22	T1c	NX	MX	3	3	6	14	2	14	69	5	7	3	4	7	T2c	CASE	0	3
24.688	26.3051	-0.963935	-5.45484	-2.59843	15.5114	26.3051	-1.36992	0.0855699	1.02605	5.97092	-0.964632	0.560973	26.3051	-1.43189	-4.99731	3.56541	-10.7529	-7.48937	16.4654	-0.0855699	0.698472	0.741333	26.3051	PR2741	Case	61	WHITE/CAUCASIAN	4.1	21	T2	NX	MX	3	3	6	17	5	29	123	8	7	3	4	7	T2c	CASE	0	3
14.6842	21.2065	-0.330141	-5.3832	-0.771729	-0.539103	21.2065	-0.531485	-2.62405	-1.05047	-1.22176	2.52385	-2.06564	21.2065	0.330141	21.2065	-20.8763	-20.6352	-12.3333	3.18855	21.2065	21.2065	-3.83268	6.87827	PR2810	Case	58	ASIAN/PACIFIC ISLANDER	6.17	42	T1c	NX	MX	3	3	6	20	1	5	303	1	0	3	4	7	T2c	CASE	0	3
23.9983	20.5292	-2.69752	-8.52462	-2.58677	3.93957	20.5292	0.211872	-9.73898	-1.37057	1.00717	-0.437298	-3.54879	20.5292	-0.211872	20.5292	-20.7411	-9.5703	-10.2958	20.5292	20.5292	20.5292	3.44812	20.5292	PR2839	Case	68	WHITE/CAUCASIAN	8.4	94	T1c	N0	MX	3	3	6	15	1	7	154	2	1	4	3	7	T3a	CASE	0	3
4.06919	-3.32031	0.102756	-1.7665	-0.777576	1.47495	0.383674	-0.102756	-4.28452	-1.94341	0.436011	0.704711	-2.66056	22.571	0.104171	15.0209	-14.9167	-10.3141	-5.51883	11.6306	27.5762	4.63067	-0.819359	27.5762	PR2860	Case	73	WHITE/CAUCASIAN	4.49	99	T1c	NX	MX	3	3	6	12	2	17	108	3.5	3	3	4	7	T2c	CASE	0	3
21.7998	-0.98643	0.412384	-2.01988	-0.581392	0.758155	2.42539	-0.333054	-4.66896	-1.70192	-0.996406	0.948617	-2.00299	16.0598	0.333054	10.1128	-9.77971	-13.2568	-5.65416	10.6862	26.8076	1.61919	-2.23109	22.9504	PR2882	Case	61	WHITE/CAUCASIAN	4.65	49	T1c	NX	MX	3	3	6	19	2	11	286	1.6	1	3	4	7	T2c	CASE	0	3
26.2905	25.2311	-0.0675587	-2.18771	-1.16762	4.02256	3.48369	0.0675587	-4.95057	-1.85836	2.45692	-0.0993102	-0.502537	25.2311	0.314652	25.2311	-24.9164	-6.99087	-7.44302	25.2311	25.2311	4.53468	-2.93397	25.2311	PR2906	Case	64	UNKNOWN	9.7	24	T1c	NX	MX	3	3	6	14	2	14	253	6	2	4	3	7	T2c	CASE	0	3
27.6126	1.62784	-0.115323	-0.202892	-1.67129	3.23646	7.37708	-0.118163	-3.21426	-0.940054	3.22246	0.361931	-0.902499	30.6215	0.0878611	2.52673	-2.43887	27.6126	-2.01181	17.687	19.1622	5.87669	-0.0878611	21.3049	PR2911	Case	69	WHITE/CAUCASIAN	5.9	25	T1c	NX	MX	3	3	6	9	3	33	135	6	4	3	4	7	T2c	CASE	0	3
-8.03524	14.5235	0.651349	-12.7789	14.5235	25.9988	14.5235	-0.651349	1.97274	-4.79499	4.79218	-0.806267	-3.60057	14.5235	1.90167	-14.3884	16.29	27.1958	-19.5953	14.5235	-10.7026	-9.91003	14.5235	14.5235	PR2980	Case	66	WHITE/CAUCASIAN	3.544		T1c	NX	MX	3	3	6	19	4	21	93.5	2.5	3	4	3	7	T3b	CASE	0	3
24.7164	-1.62743	0.616275	-0.267913	0.2354	4.5843	0.266732	0.376766	-4.25135	-1.37523	3.59188	1.0019	-1.0019	-1.45674	-1.82655	2.01755	13.2537	-8.93132	-7.71682	2.54108	6.38204	-0.2354	-1.72462	26.1419	PR0893	Control	51	WHITE/CAUCASIAN	3.75	27	T2b	NX	MX	3	3	6	21	3	14	140	2	1	3	3	6	T4	CONTROL	0	3
17.8146	26.0693	0.401072	-2.47327	-0.98857	-0.854034	26.0693	-0.874414	-2.53567	-0.838305	-1.73203	5.09273	-3.20866	0.885669	-0.954367	3.62325	17.8146	-22.2925	-7.61999	10.1359	26.0693	3.22616	-3.29137	15.4906	PR0967	Control	44	WHITE/CAUCASIAN	5.4		T1c	NX	MX	3	3	6	8	1	13	25	2.5	10	3	3	6	T2c	CONTROL	0	3
21.8466	29.4396	-0.256138	-1.79735	-1.93526	3.77565	29.4396	-0.440359	-3.65365	0.256138	1.54087	0.710759	-4.77934	-0.710759	-4.07605	8.12399	21.8466	-15.1389	-3.89598	19.1875	13.0089	3.14857	0.437937	23.1859	PR0972	Control	56	WHITE/CAUCASIAN	3.9	26	T2b	NX	MX	3	3	6	11	1	9	198	2	1	3	3	6	T2c	CONTROL	0	3
25.7321	25.728	0.274646	-3.7296	-0.310054	19.3352	5.86009	-0.86566	-0.138364	-0.144542	8.55638	1.29007	0.111557	-0.111557	-1.58445	7.99805	25.7321	-11.6534	-7.8359	8.54725	0.431013	-0.385365	-0.0789411	16.5304	PR0974	Control	60	WHITE/CAUCASIAN	2.3		T1c	NX	MX	3	3	6	8	2	25	33	2	6	3	3	6	T2c	CONTROL	0	3
16.7199	29.0888	-0.397926	-2.01006	-1.86232	0.607684	29.0888	-0.577128	-2.07457	-0.275984	-1.56654	2.85905	-4.3036	-1.54898	-0.439691	6.41853	16.7199	-8.5201	-4.42239	29.0888	29.0888	7.72234	0.275984	16.011	PR0980	Control	57	WHITE/CAUCASIAN	1.27	23	T2a	NX	MX	3	3	6	14	3	21	209	8	4	3	3	6	T2c	CONTROL	0	3
26.5606	23.8373	0.273101	-4.45843	-0.150815	6.06109	23.8373	0.150815	-3.13552	-1.81337	2.45513	1.17042	0.24257	-1.10557	-1.82047	2.32415	8.94206	-18.4159	-9.35454	7.14077	3.70985	-3.89128	-3.68319	23.8373	PR0986	Control	56	WHITE/CAUCASIAN	4.31	60	T1c	NX	MX	3	3	6	18	1	6	224	1	0	3	3	6	T2c	CONTROL	0	3
3.63859	18.0101	-2.9681	18.0101	-0.777233	1.97286	18.0101	-0.622879	-8.95063	0.161517	2.79342	0.655408	-0.169465	-1.37655	-2.81718	4.43146	1.49826	-4.61977	-13.0774	18.0101	18.0101	5.90457	-0.161517	18.0101	PR1033	Control	61	UNKNOWN	8.4	50	T1c	NX	MX	3	3	6	14	1	7	210	1	0	3	3	6	T2a	CONTROL	0	3
27.1144	25.6011	0.522667	0.744502	-1.67901	5.68076	25.6011	0.0718336	-4.21384	-1.80214	2.70108	0.180588	-0.180588	-2.12422	-2.06247	4.48934	27.1144	-7.37119	-7.48272	25.6011	4.65238	-0.190367	-4.76297	25.6011	PR1165	Control	58	WHITE/CAUCASIAN	9.99	41	T1c	N0	MX	3	3	6	17	2	12	231	6	3	3	3	6	T2c	CONTROL	0	3
27.1955	26.2923	0.0213401	2.26735	1.71941	3.21184	26.2923	-0.0921222	-6.61015	-0.611975	3.48111	1.00481	-1.00481	-1.11804	-1.95636	5.16669	27.1955	19.4761	-7.68579	15.51	13.3905	-0.988605	-0.781717	26.2923	PR1234	Control	52	WHITE/CAUCASIAN	4.44	23	T2a	NX	MX	3	3	6	8	2	25	114	2	2	3	3	6	T2c	CONTROL	0	3
25.7067	28.0235	0.100338	-1.69445	-1.78304	4.25355	28.0235	-0.312479	-2.63166	-0.913477	2.09023	1.09377	-1.09377	-1.65349	-1.89647	3.92057	25.7067	27.1955	-5.24079	21.4417	7.13792	2.91602	-1.18872	25.5014	PR1270	Control	64	WHITE/CAUCASIAN	3.46	28	T1c	NX	MX	3	3	6	12	1	8	79	4.3	5	3	3	6	T2c	CONTROL	0	3
24.6386	25.8578	4.13307	5.35096	-0.147544	6.75625	25.8578	2.11318	-3.82476	-0.592834	0.554072	1.07836	-1.59069	-0.669748	-1.36008	1.31676	24.6386	-12.3659	-8.14926	17.92	-1.47474	-2.69195	-2.30943	10.1994	PR1292	Control	59	UNKNOWN	7.8		T1c	NX	MX	3	3	6	14	1	7	158	1	1	3	3	6	T2c	CONTROL	0	3
29.543	0	0	0	0	8.90046	0	0	0	0	4.48487	1.50023	-0.0250954	0.0250954	-1.03156	15.1674	29.543	24.1003	-15.3145	0	0	0	0	0	PR1294	Control	63	ASIAN/PACIFIC ISLANDER	5.7	41	T1c	NX	MX	3	3	6	12	2	17	181	8	4	3	3	6	T2c	CONTROL	0	3
27.0325	26.6436	0.363388	-3.09459	-2.01041	4.14744	26.6436	-0.445375	-4.94102	-1.85618	2.65704	1.24028	-1.88083	-1.42341	-1.85487	7.79754	10.487	26.4447	-7.01292	26.6436	26.6436	7.1694	-2.32091	26.6436	PR1304	Control	62	UNKNOWN	2.8	38	T2c	NX	MX	3	3	6	11	1	9	102	2	2	3	3	6	T2c	CONTROL	0	3
0	27.0566	0.986858	-3.26855	-0.938878	0	27.0566	0.154838	-6.27436	-0.154838	0	0	0	0	0	0	0	-4.93138	-6.85458	16.7331	1.1653	-0.830578	-0.891348	16.6544	PR1317	Control	54	WHITE/CAUCASIAN	7.6	31	T2a	NX	MX	3	3	6	12	1	8	146	4	3	3	3	6	T2a	CONTROL	0	3
0	-3.83304	2.49685	-0.192314	0.319757	0	-1.3451	1.28055	-2.69004	0.98244	0	0	0	0	0	0	0	Failed	-5.7967	3.70903	-3.18964	-1.16476	-0.0520391	5.22783	PR1318	Control	68	WHITE/CAUCASIAN	5.63	29	T2a	NX	MX	3	3	6	12	1	8	14	2	14	3	3	6	T2c	CONTROL	0	3
17.1563	27.6708	-0.259637	-3.01563	-1.89297	7.46425	27.6708	-0.875781	-0.431835	-1.0916	-0.19471	5.22052	-0.0293869	1.22293	-1.04962	0.0293869	17.1563	Failed	-6.26202	27.6708	27.6708	5.79472	-2.16479	15.0298	PR1321	Control	53	WHITE/CAUCASIAN	1.86	25	T2a	NX	MX	3	3	6	6	1	17	65	6	9	3	3	6	T2a	CONTROL	0	3
27.1528	-3.25846	0.577112	-0.0131364	-1.46694	7.97589	-2.14056	0.435386	0.0131364	-0.0951448	1.9407	-0.0701489	0.0701489	-2.23199	-2.61921	2.60823	27.1528	-18.0942	-2.21271	2.75082	-0.336039	0.934941	-1.18289	5.83534	PR1323	Control	51	WHITE/CAUCASIAN	5.7	27	T2a	NX	MX	3	3	6	10	3	30	44	4	9	3	3	6	T2c	CONTROL	0	3
25.3586	5.41423	-0.292463	-3.05123	0.292463	17.788	22.7714	0.840113	1.09447	-0.820827	1.89497	1.02846	0.665798	0.975055	-1.6679	0.350012	25.3586	27.1528	-11.2213	7.42684	-9.87796	-7.19111	-3.55439	7.08711	PR1324	Control	56	WHITE/CAUCASIAN	4.1	48	T1c	NX	MX	3	3	6	6	1	17	54	6	11	3	3	6	T2a	CONTROL	0	3
21.5225	26.3	1.30608	2.79002	-0.648403	7.66273	26.3	0.07322	-3.57715	-0.07322	-0.163074	1.24151	-1.23922	-0.529054	-2.35977	3.15845	21.5225	-12.7031	-7.34359	15.4809	4.80566	-0.290808	-1.51271	14.4183	PR1332	Control	66	ASIAN/PACIFIC ISLANDER	0.7		T2	NX	MX	3	3	6	10	2	20	150	3	2	3	3	6	T2a	CONTROL	0	3
17.3773	23.0023	-0.561712	-4.62011	-1.15838	17.3773	23.0023	-0.300239	-2.49267	-1.18457	1.87419	3.27425	-1.07164	7.30936	-2.08741	0.123236	17.3773	-17.6274	-10.007	8.40172	23.0023	1.62237	-1.88376	23.0023	PR1335	Control	57	WHITE/CAUCASIAN	1.5	23	T2b	NX	MX	3	3	6	13	4	31	71	15	21	3	3	6	T3a	CONTROL	0	3
0	28.9036	-2.44509	-3.87852	-4.09364	0	28.9036	-2.10353	0.618335	-1.90814	-13.5968	-9.94169	-4.95704	-10.7137	0	0	0	Failed	-4.01294	28.9036	28.9036	4.55612	-3.14449	28.9036	PR1337	Control	49	WHITE/CAUCASIAN	0.64	15	T1c	NX	MX	3	3	6	10	1	10	55	1	2	3	3	6	T2c	CONTROL	0	3
22.5293	28.622	-0.0345324	-0.0581238	-1.79504	5.93843	28.622	-0.224953	0.0349483	-0.498268	-0.250807	0.409992	0.729329	-1.20276	-2.66179	0.672282	22.5293	22.5293	-4.68374	23.0705	4.73588	2.06299	-1.19575	11.5741	PR1353	Control	40	WHITE/CAUCASIAN	3.7	28	T2a	NX	MX	3	3	6	12	1	8	66	1	2	3	3	6	T2a	CONTROL	0	3
-6.15451	30.7397	-0.674602	-2.29349	-2.33782	3.45395	30.7397	-0.446018	-0.427379	-0.589345	0.925554	2.78626	-1.59542	-0.826034	-0.713445	6.53951	12.2947	-11.9684	-2.31167	30.7397	30.7397	9.10596	-0.572458	30.7397	PR1378	Control	40	WHITE/CAUCASIAN	2.7	37	T1c	NX	MX	3	3	6	13	2	15	139	2	1	3	3	6	T2a	CONTROL	0	3
0	31.2213	-1.80749	-1.60429	-3.24004	0	31.2213	-1.86529	0.644155	-1.30154	0	0	0	0	0	0	0	Failed	-1.65664	31.2213	31.2213	8.77309	-1.89198	28.0116	PR1383	Control	47	AFRICAN AMERICAN	5.83	28.1	T2	NX	M0	3	3	6	15	4	27	173	13	8	3	3	6	T2c	CONTROL	0	3
-1.35159	27.3805	-0.0244086	-3.56336	-1.84575	8.06725	27.3805	0.00187449	-4.46577	0.227245	4.04656	1.61924	0.628402	1.57258	-1.10238	5.67151	8.26914	-6.0664	-5.83834	27.3805	5.84669	-0.370667	-0.0714816	27.3805	PR1402	Control	53	WHITE/CAUCASIAN	6.1	68	T1c	NX	MX	3	3	6	22	6	27	244	29	12	3	3	6	T2c	CONTROL	0	3
23.892	26.9711	0.520065	0.290146	-1.18145	6.54053	26.9711	-0.268814	-1.06676	-0.193682	2.45611	1.60502	0.00873191	-0.312759	-2.22969	-0.0358273	12.5714	-10.2051	-6.77118	26.9711	2.63451	-0.0665339	-1.44916	3.75767	PR1404	Control	60	WHITE/CAUCASIAN	6.9	39	T2a	NX	MX	3	3	6	10	2	20	25	4.5	18	3	3	6	T2a	CONTROL	0	3
-0.459988	-7.74889	1.99759	-5.44564	-0.584601	13.9516	-0.156999	1.19249	1.24726	0.156999	3.07874	2.59724	0.987373	1.42324	-0.409346	-0.712372	24.4993	-9.14439	-8.33692	8.52029	-3.8627	-1.88447	-0.387518	4.06293	PR1406	Control	58	WHITE/CAUCASIAN	3.03	42	T1c	NX	M0	3	3	6	12	2	17	181	7	4	3	3	6	T2c	CONTROL	0	3
2.47298	31.3492	-0.913435	0.0609402	-2.29316	4.69299	31.3492	-0.878415	-1.62175	-0.905797	2.92363	1.16469	-1.24724	-1.16469	-2.07113	7.79062	7.75374	-12.4097	-2.16334	31.3492	31.3492	12.468	-1.04263	31.3492	PR1622	Control	49	WHITE/CAUCASIAN	4.32	27	T1c	NX	MX	3	3	6	10	2	20	17	5	29	3	3	6	T2c	CONTROL	0	3
24.4969	-0.1198	-0.692382	-2.11305	-1.86712	5.18082	3.26753	-0.997534	0.1198	-1.61045	2.26287	-0.353319	0.353319	-4.05857	-3.52389	12.3671	24.4969	-2.25691	-4.83252	28.0506	28.0506	4.33752	-2.67303	28.0506	PR1665	Control	64	WHITE/CAUCASIAN	5.4	33	T1c	NX	MX	3	3	6	18	3	17	324	7	2	3	2	5	T2c	CONTROL	0	3
23.2737	28.2392	-0.13325	0.702768	-1.83422	0.638247	28.2392	0.13325	-3.28828	-0.650106	1.0086	2.85482	-3.02868	0.318786	-1.85298	3.45777	23.2737	24.4969	-4.95772	16.8633	10.8907	6.93486	-1.19251	19.9126	PR1692	Control	56	WHITE/CAUCASIAN	8.64	110	T1c	N0	MX	3	3	6	12	1	8	51.5	0.8	2	3	3	6	T2c	CONTROL	0	3
24.0476	30.0116	-0.752037	-1.37492	-2.1623	3.08482	30.0116	-0.641571	-2.69564	-1.38232	1.73708	1.00373	-1.87949	-1.00373	-2.93167	11.1001	24.0476	-10.2318	-3.473	30.0116	30.0116	5.93837	-0.234005	30.0116	PR1697	Control	67	WHITE/CAUCASIAN	5.8	52	T2b	NX	MX	3	3	6	12	3	25	44	3	7	3	3	6	T2c	CONTROL	0	3
26.7024	30.2409	-3.9937	0.11972	-4.9554	9.12442	30.2409	-3.43997	-0.11972	-4.14829	1.98248	2.18197	0.79726	-0.869117	-1.65006	17.0537	26.7024	24.0476	-1.89199	30.2409	30.2409	10.9942	-3.94088	30.2409	PR1738	Control	72	ASIAN/PACIFIC ISLANDER	5.1	21	T1c	NX	MX	3	3	6	13	3	23	205	19	9	3	3	6	T2b	CONTROL	0	3
-1.51746	-4.57345	2.48096	-2.93249	-0.774407	9.25789	0.380105	2.02206	-0.0294858	0.0294858	0.46686	0.478259	1.13314	0.0200362	-1.41057	0.809984	10.1552	24.8422	-5.03174	20.994	-2.49613	-1.29319	-1.58257	16.6503	PR1830	Control	52	WHITE/CAUCASIAN	4.1	19	T1c	NX	MX	3	3	6	11	2	18	35	2	6	3	3	6	T2c	CONTROL	0	3
21.7194	4.31634	-0.476378	-26.8375	4.31634	11.2276	4.31634	0.476378	-13.3893	4.31634	0.864736	1.12686	-0.632448	-0.411393	-2.92419	-0.523934	21.7194	21.7194	-25.1989	4.31634	4.31634	-9.58977	-5.11641	4.31634	PR1832	Control	48	WHITE/CAUCASIAN	5.9	26	T1c	NX	MX	3	3	6	16	2	13	271	4	1	3	3	6	T2c	CONTROL	0	3
20.6687	-2.20947	2.45529	-3.16848	-0.806978	5.81751	2.16385	26.8296	-3.23518	0.81094	1.70401	0.242375	-1.39815	-0.414311	-2.21616	-0.242375	20.6687	-12.8491	-6.7103	8.51937	-0.968949	-2.4614	-0.641926	5.15623	PR1849	Control	54	WHITE/CAUCASIAN	4.6	25	T1c	NX	MX	3	3	6	7	1	14	49	2	4	3	3	6	T2c	CONTROL	0	3
